# Supplementary material for: Computing Molecular Devices in L.major through Transcriptome Analysis: Structured Simulation Approach
Source: PLoS One. 2016 Feb 22;11(2):e0148909. doi: 10.1371/journal.pone.0148909 (PMC4768835; doi:10.1371/journal.pone.0148909)
Supplement: S1 Spreadsheet — These values are calculated from the automated python scripts. (XLSX) [file pone.0148909.s006.xlsx]

## Sheet: Sheet1
Helicase 3'UTR Predicted structural validation Through INF and DI
100 Models were generated from automated scripts of 3D RNA
INF and DI wre calculated through automated script from Prof eric westhof, CNRS, France
Model no.	RMSD		DI all		INF all		INF wc		INF nwc		INF stacking		Clash Score		P-value
1	9.152		12.019		0.761		0.906		0.334		0.751		6.79		0
2	9.948		13.148		0.757		0.919		0.256		0.751		9.44		0
3	16.778		23.964		0.7		0.896		0		0.661		11.1		1.04e-09
4	19.899		29.143		0.683		0.837		-		0.656		7.62		1.034e-05
5	19.899		29.143		0.683		0.837		-		0.656		7.62		1.034e-05
6	20.765		28.094		0.739		0.862		0		0.735		1.66		7.956e-05
7	20.82		28.646		0.727		0.912		0		0.692		10.43		9.004e-05
8	21.443		30.612		0.7		0.905		0		0.663		8.77		0.0003374
9	22.244		32.797		0.678		0.789		0		0.682		1.16		0.001566
10	22.37		36.99		0.605		0.717		0		0.62		5.3		0.001961
11	23.014		32.553		0.707		0.866		-		0.679		6.46		0.005759
12	23.685		32.635		0.726		0.878		0		0.712		8.61		0.01562
13	23.811		34.15		0.697		0.86		0		0.68		0.66		0.01858
14	24.008		33.842		0.709		0.889		0		0.673		9.11		0.02416
15	24.777		36.689		0.675		0.789		0		0.691		1.32		0.06088
16	25.673		36.329		0.707		0.804		0		0.732		7.78		0.147
17	26.257		39.497		0.665		0.759		0		0.689		0		0.2342
18	27.195		38.027		0.715		0.841		-		0.703		7.45		0.4192
19	27.236		38.902		0.7		0.812		0		0.714		4.64		0.4282
20	28.714		41.689		0.689		0.714		0		0.739		11.42		0.7389
21	31.393		44.063		0.712		0.81		0		0.728		13.41		0.9833
22	31.522		43.503		0.725		0.832		0		0.741		8.28		0.9861
23	31.551		44.069		0.716		0.832		0		0.725		0		0.9867
24	32.526		48.542		0.67		0.831		0.198		0.638		0.17		0.9971
25	36.543		52.904		0.691		0.857		0.205		0.66		0		1
				RMSD - Root mean square deviation
				DI - deformation Indices
				INF - Intercative Network Fidelity
				all - all atoms
				wc - watson crick basew pairing
				nwc- non-watson crick base pairing
